# Supplementary material for: Head-to-Head Comparison of Two Nomograms Predicting Probability of Lymph Node Invasion in Prostate Cancer and the Therapeutic Impact of Higher Nomogram Threshold
Source: J Clin Med. 2021 Mar 2;10(5):999. doi: 10.3390/jcm10050999 (PMC7957888; doi:10.3390/jcm10050999)
Supplement: Supplementary file 1 [file jcm-10-00999-s001.zip]

Archive with 6 entries (6 files):
- Figure Nr. 3.pdf
- Figure Nr. 2.pdf
- Figure Nr. 1.pdf
- supplementary figure 1 B.pdf
- supplementary figure 1 A.pdf
- supplementary figure 1 C.pdf
